# Supplementary material for: A crowdsourced analysis to identify ab initio molecular signatures predictive of susceptibility to viral infection
Source: Nat Commun. 2018 Oct 24;9:4418. doi: 10.1038/s41467-018-06735-8 (PMC6200745; doi:10.1038/s41467-018-06735-8)
Supplement: Supplementary file 4 — Supplementary Data 1 [file 41467_2018_6735_MOESM4_ESM.xlsx]

## Sheet: Sheet1
Supplementary Data 1. Data sets used in the Challenge
Data Set	Virus	Year	Location	# Subjects	Challenge Use	Author	Reference	Author	Reference	Author	Reference	Author	Reference	Author	Reference
DEE1	RSV	2008	Retroscreen	20	Training	AK Zaas	Gene Expression Signatures Diagnose Influenza and Other Symptomatic Respiratory Viral Infections in Humans (2009)	Liu TY	An individualized predictor of health and disease using paired reference and target samples (2016)
DEE2	H3N2	2009	Retroscreen	17	Training	AK Zaas	Gene Expression Signatures Diagnose Influenza and Other Symptomatic Respiratory Viral Infections in Humans (2009)	Y Huang	Temporal Dynamics of Host Molecular Responses Differentiate Symptomatic and Asymptomatic Influenza A Infection (2011)	AK Zaas	A Host-Based RT-PCR Gene Expression Signature to Identify Acute Respiratory Viral Infection (2013)	CW Woods	A Host Transcriptional Signature for Presymptomatic Detection of Infection in Humans Exposed to Influenza H1N1 or H3N2 (2013)	Liu TY	An individualized predictor of health and disease using paired reference and target samples (2016)
DEE3	H1N1	2009	Retroscreen	24	Training	AK Zaas	A Host-Based RT-PCR Gene Expression Signature to Identify Acute Respiratory Viral Infection (2013)	CW Woods	A Host Transcriptional Signature for Presymptomatic Detection of Infection in Humans Exposed to Influenza H1N1 or H3N2 (2013)	Liu TY	An individualized predictor of health and disease using paired reference and target samples (2016)
DEE4	H1N1	2010	Retroscreen	19	Training/ Leaderboard	Liu TY	An individualized predictor of health and disease using paired reference and target samples (2016)
DEE5	H3N2	2011	Retroscreen	21	Training/ Leaderboard	Liu TY	An individualized predictor of health and disease using paired reference and target samples (2016)
Rhinovirus UVA	HRV	2008	Univ. of Virginia	20	Training	AK Zaas	Gene Expression Signatures Diagnose Influenza and Other Symptomatic Respiratory Viral Infections in Humans (2009)	Liu TY	An individualized predictor of health and disease using paired reference and target samples (2016)
Rhinovirus Duke	HRV	2010	Duke Univ.	27	Training/ Leaderboard	Liu TY	An individualized predictor of health and disease using paired reference and target samples (2016)
RSV	RSV	2016	Imperial College London	21	Test	C Chiu
Eight datasets were used in this challenge. Seven were used for training. For 3 of these, a portion of the samples were held out for use as a leaderboard test set. An independent test set was used for final evaluation of the models trained and optimized on the other 7 datasets.
