# Supplementary material for: A crowdsourced analysis to identify ab initio molecular signatures predictive of susceptibility to viral infection
Source: Nat Commun. 2018 Oct 24;9:4418. doi: 10.1038/s41467-018-06735-8 (PMC6200745; doi:10.1038/s41467-018-06735-8)
Supplement: Supplementary file 5 — Supplementary Data 2 [file 41467_2018_6735_MOESM5_ESM.xlsx]

## Sheet: Significantly Overlapping Genes
Supplementary Data 2. Significantly overlapping genes within virus, subchallenge, and timepoint
Intersection Type	Degree of Intersection	Genes in Intersection
H1N1	2 out of 6	BEX3, CLEC10A, FHL2, NLRP2, SLC14A1, ACADVL, ADM, CACNA2D2, CSF1, DUSP1, FSCN1, LAMP2, MCL1, NFE2, SLC22A4, TAL1, TCF7L2, TNPO2, VEGFA, VNN1
H1N1	3 out of 6	FHL2, FSCN1, SLC22A4
H1N1	4 out of 6	SLC22A4
H3N2	2 out of 6	AP3D1, BRD4, DPY19L1P1, GNL3L, MBP, MCM4, RUBCNL, UBE2L3, ARHGEF12, BUB3, CASP1, CD36, CD74, CELF2, ELN, HS2ST1, PCLO, SLC7A5, SPTB, TGM2, TRIM58, UBE2D1
H3N2	3 out of 6	MBP
H3N2	4 out of 6	ACP5
Rhinovirus	2 out of 6	ACP5, AMFR, ANO1, BIN1, CD36, CHPT1, CTSB, CXCL6, CYP27A1, DAPK2, EIF2AK1, EPHA5, FDXR, IFNAR2, ITGB4, KIF11, LCP2, LHX2, MAOA, MAST3, MICB, MMP9, NDUFB7, NFE2, NR4A2, OAS1, PAX4, PECAM1, PLPP3, PPFIA4, PTPRE, PYGM, RYR2, SDC2, SEC14L1, SLC22A18, SLC6A6, SYNCRIP, TLR6, TMBIM6, TOP2A, TPST1, ZFPM2, ABLIM1, ACADM, AMD1, ATP6V0E1, BHLHE40, CFLAR, CKB, CPT1A, CR1, EPHX2, GAPVD1, GLA, GPX3, HADHA, HBB…
Rhinovirus	3 out of 6	AKAP9, PRSS21, EIF5A, MMP9, SEC14L1, SLC6A6
SC2	2 out of 4	HLA-DOB, HLA-DQA1, SRR, ADD3, BTG2, CD59, CNN3, EIF3A, H2AFZ, HNRNPU, JUN, LAMC1, NOTCH2, PHB, RPN1, SYNGR2
SC3		None Significant
T0	2 out of 7	ALAS2, AQP1, CALD1, CD200, CD24, CDKN1C, CHI3L1, CLCN4, CYBRD1, CYP3A5, DR1, FN1, GLIPR1, GM2A, HLA-DOB, HLA-DQA1, IGLJ3, IKZF1, MFN2, NCAM1, NEBL, NQO2, PARVB, PCNX1, PVALB, RRN3P1, S100B, SAFB, SDHD, SNCA, SPP1, SRSF6, THBD, TUBB3, VASH1, YME1L1, ZDHHC17
T0	3 out of 7	CALD1, DR1, FN1, GLIPR1, GM2A, HLA-DOB, HLA-DQA1, SPP1, ACADL, B4GALT1, C1R, CFH, CYP27A1, ERMAP, GART, ITGB4, JAG1, MAOA, PEX11A, PIAS2, PROS1, SLC11A2, TPSAB1
T0	4 out of 7	CALD1, DR1, GLIPR1, GM2A, HLA-DOB, HLA-DQA1, SPP1
T24	2 out of 7	ACP5, ADM, AMFR, APOE, ASNS, ATRX, BGN, BIN1, BMPR1A, CACNA2D2, CAMK1D, CCND1, CD36, CFH, CKAP4, CLEC5A, COX15, CRAT, CTSB, CXCL6, CYP27A1, DAPK2, DLG5, DYNC1H1, EIF2AK1, ENDOD1, ERBB2, ETV1, EZR, FADS2, GM2A, GRHPR, GYPA, GYPE, HIST1H1T, HIST3H2A, HLA-DQA1, HNF4A, IGF1, IGF1R, IL16, JUP, KIF11, LCP2, MAP4K1, MAP7, MAST3, MCM4, MMP9, MYOM2, NF1, PDP1, PECAM1, PGRMC1, PLEK, PMPCA, PRMT2, PTPRE, SL…
T24	3 out of 7	CFH, CTSB, GM2A, HLA-DQA1, SPP1, SYNJ2, QKI, AP3D1, MCM4
T24	4 out of 7	RABGAP1L, TOP1
T24	5 out of 7	SPP1
Gene lists used as predictors by challenge participants were compared in order to identify genes that significantly overlapped within virus, subchallenge, and timepoint. The statistical significance of predictor overlap among lists was calculated using the multi-set intersection probability implemented in the SuperExactTest R package (48). Overlapping predictors associated with p-values below 0.0…
