# Supplementary material for: A crowdsourced analysis to identify ab initio molecular signatures predictive of susceptibility to viral infection
Source: Nat Commun. 2018 Oct 24;9:4418. doi: 10.1038/s41467-018-06735-8 (PMC6200745; doi:10.1038/s41467-018-06735-8)
Supplement: Supplementary file 6 — Supplementary Data 3 [file 41467_2018_6735_MOESM6_ESM.xlsx]

## Sheet: Overlap w Prev Rep'd Signatures
Supplementary Data 3. Gene overlap with previous respiratory viral signatures
RVD.List	Lit.Article	Lit.List	Num.Neither	Num.RVD.Only	Num.LIT.Only	Num.Both	Fisher.Exact.P	Benjamini.Hochberg.Adj.P	Overlapping.Genes
TIME24 Union	Chen M, Zaas A, Woods C, Ginsburg GS, Lucas J, Dunson D, Carin L. Predicting viral infection from high-dimensional biomarker trajectories. Journal of the American Statistical Association. 2011 Dec 1;106(496):1259-79.	Principal Response H1N1	12114	269	23	28	1.29779e-32	1.19396e-30	IRF7|LAMP3|TNFAIP6|LY6E|TNFSF10|RTP4|DHX58|IFIT2|LAP3|RSAD2|HERC6|IFI27|IFI44L|IFIH1|IFIT1|IFIT3|ISG15|MX1|OAS2|SERPING1|TDRD7|ZBP1|PLSCR1|XAF1|MT2A|IFITM3|IFI44|OAS3
TIME24 Union	Woods CW, McClain MT, Chen M, Zaas AK, Nicholson BP, Varkey J, Veldman T, Kingsmore SF, Huang Y, Lambkin-Williams R, Gilbert AG. A host transcriptional signature for presymptomatic detection of infection in humans exposed to influenza H1N1 or H3N2. PloS one. 2013 Jan 9;8(1):e52198.	H1N1	12114	270	23	27	3.27036e-31	1.00291e-29	IRF7|CCL2|LAMP3|TNFAIP6|LY6E|RTP4|DHX58|IFIT2|LAP3|RSAD2|HERC6|IFI27|IFI44L|IFIH1|IFIT1|IFIT3|ISG15|MX1|OAS2|SERPING1|TDRD7|ZBP1|PLSCR1|XAF1|IFITM3|IFI44|OAS3
TIME24 Union	Woods CW, McClain MT, Chen M, Zaas AK, Nicholson BP, Varkey J, Veldman T, Kingsmore SF, Huang Y, Lambkin-Williams R, Gilbert AG. A host transcriptional signature for presymptomatic detection of infection in humans exposed to influenza H1N1 or H3N2. PloS one. 2013 Jan 9;8(1):e52198.	H3N2	12114	270	23	27	3.27036e-31	1.00291e-29	IRF7|CCL2|CXCL10|LAMP3|TNFAIP6|LY6E|TNFSF10|RTP4|IFIT2|LAP3|RSAD2|HERC6|IFI27|IFI44L|IFIH1|IFIT1|IFIT3|ISG15|MX1|OAS2|SERPING1|ZBP1|PLSCR1|XAF1|IFITM3|IFI44|OAS3
TIME24 Union	McClain MT, Nicholson BP, Park LP, Liu TY, Hero AO, Tsalik EL, Zaas AK, Veldman T, Hudson LL, Lambkin-Williams R, Gilbert A. A genomic signature of influenza infection shows potential for presymptomatic detection, guiding early therapy, and monitoring clinical responses. InOpen forum infectious diseases 2016 Jan 1 (Vol. 3, No. 1). Oxford University Press.	Current.Signature	12113	271	24	26	1.64726e-29	3.7887e-28	IRF7|CXCL10|LAMP3|TNFAIP6|LY6E|TNFSF10|RTP4|IFIT2|LAP3|RSAD2|HERC6|IFI27|IFI44L|IFIH1|IFIT1|IFIT3|ISG15|MX1|OAS2|SERPING1|ZBP1|PLSCR1|XAF1|MT2A|IFI44|OAS3
TIME24 Union	Chen M, Zaas A, Woods C, Ginsburg GS, Lucas J, Dunson D, Carin L. Predicting viral infection from high-dimensional biomarker trajectories. Journal of the American Statistical Association. 2011 Dec 1;106(496):1259-79.	Principal Response H3N2	12111	272	26	25	1.46747e-27	2.70014e-26	IRF7|LAMP3|TNFAIP6|LY6E|TNFSF10|RTP4|IFIT2|LAP3|RSAD2|HERC6|IFI27|IFI44L|IFIH1|IFIT1|IFIT3|ISG15|MX1|OAS2|SERPING1|ZBP1|PLSCR1|XAF1|IFITM3|IFI44|OAS3
TIME24 Union	Zaas AK, Chen M, Varkey J, Veldman T, Hero AO, Lucas J, Huang Y, Turner R, Gilbert A, Lambkin-Williams R, Øien NC. Gene expression signatures diagnose influenza and other symptomatic respiratory viral infections in humans. Cell host & microbe. 2009 Sep 17;6(3):207-17.	Literature	12127	279	10	18	4.05779e-23	6.22194e-22	CXCL10|LAMP3|LY6E|DHX58|RSAD2|HERC6|IFI27|IFI44L|IFIT1|IFIT3|ISG15|MX1|OAS2|SERPING1|XAF1|PML|IFI44|OAS3
TIME24 Union	Zaas AK, Burke T, Chen M, McClain M, Nicholson B, Veldman T, Tsalik EL, Fowler V, Rivers EP, Otero R, Kingsmore SF. A host-based RT-PCR gene expression signature to identify acute respiratory viral infection. Science translational medicine. 2013 Sep 18;5(203):203ra126-.	N/A	12111	276	26	21	3.09295e-22	4.06503e-21	CCL2|LAMP3|NLRP3|TNFAIP6|LY6E|RTP4|NOD2|IFIT2|RSAD2|IFI27|IFI44L|IFIT1|IFIT3|ISG15|MX1|OAS2|SERPING1|ADAR|XAF1|SOCS1|OAS3
TIME24 Union	Zaas AK, Chen M, Varkey J, Veldman T, Hero AO, Lucas J, Huang Y, Turner R, Gilbert A, Lambkin-Williams R, Øien NC. Gene expression signatures diagnose influenza and other symptomatic respiratory viral infections in humans. Cell host & microbe. 2009 Sep 17;6(3):207-17.	Rhinovirus	12127	280	10	17	1.15672e-21	1.33022e-20	CCL2|CXCL10|LAMP3|LY6E|IFIT2|RSAD2|IFI44L|IFIT1|IFIT3|ISG15|MX1|OAS2|SERPING1|XAF1|SOCS1|IFI44|OAS3
TIME24 Union	Chen M, Carlson D, Zaas A, Woods CW, Ginsburg GS, Hero A, Lucas J, Carin L. Detection of viruses via statistical gene expression analysis. IEEE transactions on biomedical engineering. 2011 Mar;58(3):468-79.	Single.Task	12108	276	29	21	1.55556e-21	1.59013e-20	IRF7|IFITM1|LY6E|RTP4|LAP3|RSAD2|IFI27|IFI44L|IFIT1|IFIT3|ISG15|MX1|OAS2|SERPING1|TDRD7|PLSCR1|XAF1|MT2A|IFITM3|IFI44|OAS3
TIME24 Union	Proud D, Turner RB, Winther B, Wiehler S, Tiesman JP, Reichling TD, Juhlin KD, Fulmer AW, Ho BY, Walanski AA, Poore CL. Gene expression profiles during in vivo human rhinovirus infection: insights into the host response. American journal of respiratory and critical care medicine. 2008 Nov 1;178(9):962-8.	Table 2	12122	279	15	18	2.8798e-21	2.41011e-20	IRF7|CCL2|CCL20|CXCL10|CXCL9|CXCL11|IFIT2|RSAD2|IFIH1|IFIT1|IFIT3|ISG15|MX1|OAS2|PLSCR1|SOCS3|SOCS1|OAS3
TIME24 Union	Zaas AK, Chen M, Varkey J, Veldman T, Hero AO, Lucas J, Huang Y, Turner R, Gilbert A, Lambkin-Williams R, Øien NC. Gene expression signatures diagnose influenza and other symptomatic respiratory viral infections in humans. Cell host & microbe. 2009 Sep 17;6(3):207-17.	Panviral	12126	280	11	17	2.88166e-21	2.41011e-20	LAMP3|TNFAIP6|LY6E|RTP4|IFIT2|RSAD2|IFI27|IFI44L|IFIT1|IFIT3|ISG15|MX1|OAS2|SERPING1|XAF1|IFI44|OAS3
TIME24 Union	Chen B, Chen M, Paisley J, Zaas A, Woods C, Ginsburg GS, Hero A, Lucas J, Dunson D, Carin L. Bayesian inference of the number of factors in gene-expression analysis: application to human virus challenge studies. BMC bioinformatics. 2010 Dec;11(1):552.	Combined	12125	280	12	17	6.81568e-21	5.22536e-20	CXCL10|LAMP3|LY6E|IFIT2|LAP3|RSAD2|IFI44L|IFIH1|IFIT1|IFIT3|ISG15|MX1|OAS2|SERPING1|XAF1|IFITM3|OAS3
TIME24 Union	Zaas AK, Chen M, Varkey J, Veldman T, Hero AO, Lucas J, Huang Y, Turner R, Gilbert A, Lambkin-Williams R, Øien NC. Gene expression signatures diagnose influenza and other symptomatic respiratory viral infections in humans. Cell host & microbe. 2009 Sep 17;6(3):207-17.	Influenza	12128	281	9	16	1.26484e-20	8.95117e-20	CCL2|LAMP3|TNFAIP6|LY6E|RTP4|RSAD2|IFI27|IFI44L|IFIT1|IFIT3|ISG15|MX1|SERPING1|XAF1|IFI44|OAS3
TIME24 Union	Muller J, Parizotto E, Antrobus R, Francis J, Bunce C, Stranks A, Nichols M, McClain M, Hill AV, Ramasamy A, Gilbert SC. Development of an objective gene expression panel as an alternative to self-reported symptom scores in human influenza challenge trials. Journal of translational medicine. 2017 Dec;15(1):134.	N/A	12131	284	6	13	1.51528e-17	9.95757e-17	CCL2|CXCL10|LAMP3|RSAD2|IFI27|IFI44L|IFIT1|IFIT3|ISG15|SERPING1|USP18|IFI44|OAS3
TIME24 Union	Zaas AK, Chen M, Varkey J, Veldman T, Hero AO, Lucas J, Huang Y, Turner R, Gilbert A, Lambkin-Williams R, √òien NC. Gene expression signatures diagnose influenza and other symptomatic respiratory viral infections in humans. Cell host & microbe. 2009 Sep 17;6(3):207-17.	RSV	12125	283	12	14	1.0838e-16	6.64728e-16	LAMP3|RTP4|IFIT2|LAP3|RSAD2|FCGR1A|IFI44L|IFIT1|IFIT3|ISG15|MX1|SERPING1|IFI44|OAS3
TIME24 Union	Chen M, Carlson D, Zaas A, Woods CW, Ginsburg GS, Hero A, Lucas J, Carin L. Detection of viruses via statistical gene expression analysis. IEEE transactions on biomedical engineering. 2011 Mar;58(3):468-79.	Multi.Task	12104	280	33	17	8.22878e-16	4.45322e-15	IRF7|IFITM1|LY6E|RTP4|RSAD2|IFI27|IFI44L|IFIT1|IFIT3|ISG15|MX1|OAS2|PLSCR1|XAF1|IFI44|OAS3|EPB41L3
TIME24 Union	Davenport EE, Antrobus RD, Lillie PJ, Gilbert S, Knight JC. Transcriptomic profiling facilitates classification of response to influenza challenge. Journal of molecular medicine. 2015 Jan 1;93(1):105-14.	Table S3	11338	237	799	60	2.35271e-14	1.13921e-13	LPIN2|SIDT2|TOP1|ADM|RIPK2|IRF7|CCL2|CXCL10|FFAR2|IFITM1|IL1B|LAMP3|PLAUR|TNFAIP6|HIF1A|LDLR|LY6E|IRF1|TNFSF10|TAPBP|OSM|RTP4|CD38|DHX58|IFIT2|LGALS3BP|P2RY14|SECTM1|LAP3|RSAD2|FCGR1A|HERC6|IDO1|IFI44L|IFIH1|IFIT1|IFIT3|ISG15|MX1|OAS2|SERPING1|TDRD7|TRAFD1|USP18|ZBP1|ADAR|PLSCR1|TRIM21|STAT2|XAF1|SOCS3|SOCS1|PML|MT2A|IFITM3|IFI44|HLA-A|OAS3|MAFB|ETS1
TIME24 Union	Liu TY, Burke T, Park LP, Woods CW, Zaas AK, Ginsburg GS, Hero AO. An individualized predictor of health and disease using paired reference and target samples. BMC bioinformatics. 2016 Dec;17(1):47.	WO.Baseline	12073	286	64	11	1.51e-06	6.04e-06	H1F0|ADM|LY6E|RSAD2|IFI27|IFI44L|IFIT1|IFIT3|ISG15|MX1|IFI44
TIME24 Union	Liu TY, Burke T, Park LP, Woods CW, Zaas AK, Ginsburg GS, Hero AO. An individualized predictor of health and disease using paired reference and target samples. BMC bioinformatics. 2016 Dec;17(1):47.	W.Baseline	12125	291	12	6	2.57367e-06	9.86572e-06	H1F0|RSAD2|IFI27|IFI44L|ISG15|IFITM3
TIME24 Union	Davenport EE, Antrobus RD, Lillie PJ, Gilbert S, Knight JC. Transcriptomic profiling facilitates classification of response to influenza challenge. Journal of molecular medicine. 2015 Jan 1;93(1):105-14.	Fig S3	12135	293	2	4	4.60835e-06	1.63065e-05	CCL2|LAMP3|RTP4|OAS3
TIME24 Union	Chen M, Zaas A, Woods C, Ginsburg GS, Lucas J, Dunson D, Carin L. Predicting viral infection from high-dimensional biomarker trajectories. Journal of the American Statistical Association. 2011 Dec 1;106(496):1259-79.	Secondary Response H1N1	12094	289	43	8	2.51427e-05	8.56715e-05	CCL2|CXCL10|LAMP3|DHX58|IFI27|IFIH1|TRAFD1|SOCS1
TIME24 Union	Huang Y, Zaas AK, Rao A, Dobigeon N, Woolf PJ, Veldman T, Øien NC, McClain MT, Varkey JB, Nicholson B, Carin L. Temporal dynamics of host molecular responses differentiate symptomatic and asymptomatic influenza a infection. PLoS genetics. 2011 Aug 25;7(8):e1002234.	X2vs4	12131	294	6	3	0.00101841	0.0032308	IL18RAP|RTP4|IFI27
TIME24 Union	Chen M, Zaas A, Woods C, Ginsburg GS, Lucas J, Dunson D, Carin L. Predicting viral infection from high-dimensional biomarker trajectories. Journal of the American Statistical Association. 2011 Dec 1;106(496):1259-79.	Gender Factor H3N2	12092	291	45	6	0.00128818	0.00370353	ACP5|HBZ|CLEC5A|AKAP12|TMEM176B|TMEM176A
TIME24 Union	Chen M, Zaas A, Woods C, Ginsburg GS, Lucas J, Dunson D, Carin L. Predicting viral infection from high-dimensional biomarker trajectories. Journal of the American Statistical Association. 2011 Dec 1;106(496):1259-79.	Gender Factor H1N1	12092	291	45	6	0.00128818	0.00370353	HBZ|IL18RAP|IFIT1|TMEM158|TMEM176A|PLVAP
TIME0 Union	Chen M, Zaas A, Woods C, Ginsburg GS, Lucas J, Dunson D, Carin L. Predicting viral infection from high-dimensional biomarker trajectories. Journal of the American Statistical Association. 2011 Dec 1;106(496):1259-79.	Gender Factor H1N1	12131	252	46	5	0.00392565	0.0106223	ACP5|HBZ|CLEC5A|TMEM176A|TMEM176B
TIME0 Union	Chen M, Zaas A, Woods C, Ginsburg GS, Lucas J, Dunson D, Carin L. Predicting viral infection from high-dimensional biomarker trajectories. Journal of the American Statistical Association. 2011 Dec 1;106(496):1259-79.	Secondary Response H1N1	12131	252	46	5	0.00392565	0.0106223	HBZ|IL18RAP|TMEM158|TMEM176A|PLVAP
TIME24 Union	Chen M, Zaas A, Woods C, Ginsburg GS, Lucas J, Dunson D, Carin L. Predicting viral infection from high-dimensional biomarker trajectories. Journal of the American Statistical Association. 2011 Dec 1;106(496):1259-79.	Secondary Response H3N2	12091	292	46	5	0.00719644	0.0189164	CCL2|CXCL10|LAMP3|P2RY14|SOCS1
TIME24 Union	Huang Y, Zaas AK, Rao A, Dobigeon N, Woolf PJ, Veldman T, Øien NC, McClain MT, Varkey JB, Nicholson B, Carin L. Temporal dynamics of host molecular responses differentiate symptomatic and asymptomatic influenza a infection. PLoS genetics. 2011 Aug 25;7(8):e1002234.	X3vs4	12132	295	5	2	0.0110304	0.0281888	RTP4|IFI44L
TIME0 Union	Huang Y, Zaas AK, Rao A, Dobigeon N, Woolf PJ, Veldman T, Øien NC, McClain MT, Varkey JB, Nicholson B, Carin L. Temporal dynamics of host molecular responses differentiate symptomatic and asymptomatic influenza a infection. PLoS genetics. 2011 Aug 25;7(8):e1002234.	X2vs4	12170	255	7	2	0.0139201	0.0346122	IL18RAP|RTP4
TIME0 Union	Zaas AK, Burke T, Chen M, McClain M, Nicholson B, Veldman T, Tsalik EL, Fowler V, Rivers EP, Otero R, Kingsmore SF. A host-based RT-PCR gene expression signature to identify acute respiratory viral infection. Science translational medicine. 2013 Sep 18;5(203):203ra126-.	N/A	12134	253	43	4	0.0158607	0.0383995	NLRP3|TNFAIP6|RTP4|NOD2
We compared our T0 and T24 gene lists to 42 gene lists found in 12 separate literature sources using Fisher’s exact test. Twenty-six unique gene sets significantly overlap with our predictor lists (Benjamini-Hochberg adjusted p-value ≤ 0.05). All of the 26 gene sets show significant overlap with our T24 gene list; 4 also showed significant overlap with our T0 gene list.
